# Supplementary material for: Coexistence of myocardial infarction, spontaneous coronary artery dissection, and Takotsubo syndrome: a case evaluated by intravascular ultrasound and cardiac magnetic resonance imaging
Source: Eur Heart J Case Rep. 2025 Feb 18;9(3):ytaf084. doi: 10.1093/ehjcr/ytaf084 (PMC11879450; doi:10.1093/ehjcr/ytaf084)
Supplement: ytaf084_Supplementary_Data [file ytaf084_supplementary_data.zip]

Archive with 3 entries (3 files):
- supplemental video 1 CAG pre.mp4
- supplemental video 2 CAG post.mp4
- supplemental video 3 TTE.mp4
